# Supplementary material for: The mutual interactions among Helicobacter pylori, chronic gastritis, and the gut microbiota: a population-based study in Jinjiang, Fujian
Source: Front Microbiol. 2024 Feb 14;15:1365043. doi: 10.3389/fmicb.2024.1365043 (PMC10899393; doi:10.3389/fmicb.2024.1365043)
Supplement: Supplementary file 2 [file Table_2.XLSX]

## Sheet: Sheet1
Supplementary table 2. The genera proportion of group OLGIM Ⅰ and OLGIM Ⅱ at the genus level (relative amount)
Genus	OLGIM Ⅰ	OLGIM Ⅱ
uncultured	0.00113	0.00088
Actinomyces	0.00025	0.00023
Bifidobacterium	0.00382	0.002
Lawsonella	8e-05	0.00065
Collinsella	0.00068	0.00123
uncultured	0.00073	0.00521
uncultured	0.00189	0.00294
Bacteroides	0.32618	0.29918
Barnesiella	0.00145	0.00073
Coprobacter	0.00026	0.00055
uncultured	0.00019	0.00012
Butyricimonas	0.00286	0.00239
Odoribacter	0.00216	0.00172
Porphyromonas	0.00079	0.00387
uncultured	0.00021	0.0006
Alloprevotella	0.00288	0.0041
Paraprevotella	0.0025	0.00351
Prevotella	0.06748	0.12034
Prevotellaceae_NK3B31_group	0.00032	0.00058
uncultured	2e-05	0.00252
Alistipes	0.008	0.0097
uncultured	0.00054	0.00136
Parabacteroides	0.02163	0.01359
Campylobacter	0.00045	0.00029
Bilophila	0.00237	0.00208
Desulfovibrio	0.00091	0.00114
uncultured	0.00068	0.00059
uncultured	0.00029	7e-05
Candidatus_Stoquefichus	2e-05	0.00076
Erysipelatoclostridium	0.001	0.00036
Erysipelotrichaceae_UCG-003	0.00218	0.001
Faecalitalea	0.00021	0.00024
Holdemanella	0.00053	0.00013
Holdemania	0.00015	0.00017
uncultured	0.00028	0.00014
Granulicatella	0.00033	0.00024
Enterococcus	0.00064	0.00011
Lactobacillus	0.00033	0.0015
Weissella	0.00044	8e-05
Streptococcus	0.01089	0.00706
Firmicutes_RF39	0.00034	0.00052
uncultured	0.00135	0.00161
Christensenellaceae_R-7_group	0.00225	0.00466
Clostridia_UCG-014	0.00355	0.0052
Clostridium_sensu_stricto_1	0.00544	0.00236
uncultured	0.07371	0.07299
Agathobacter	0.00052	0.00085
Anaerostignum	0.00073	0.00065
Anaerostipes	0.00146	0.00075
Blautia	0.00309	0.0034
Lachnospiraceae_CAG-56	0.00075	0.00063
Coprococcus	0.00545	0.00716
Dorea	0.0021	0.0021
Eisenbergiella	0.00054	0.0008
Epulopiscium	0.002	5e-05
Fusicatenibacter	0.00367	0.00221
Lachnospiraceae_GCA-900066575	0.00013	0.00021
Hungatella	0.00063	0.00043
Lachnoclostridium	0.01572	0.01029
Lachnospira	0.01713	0.01447
Lachnospiraceae_ND3007_group	0.00255	0.00177
Lachnospiraceae_NK4A136_group	0.00227	0.00348
Lachnospiraceae_UCG-001	0.00024	0.00036
Lachnospiraceae_UCG-003	0.00172	0.00249
Lachnospiraceae_UCG-004	0.00519	0.0063
Lachnospiraceae_UCG-008	0.00027	0.00031
Lachnospiraceae_UCG-010	0.0036	0.00283
Roseburia	0.01614	0.01746
Tyzzerella	0.00267	0.00153
[Eubacterium]_eligens_group	0.0171	0.01251
[Eubacterium]_hallii_group	0.0005	0.00042
[Eubacterium]_ruminantium_group	0.00361	0.00313
[Eubacterium]_ventriosum_group	0.00033	0.00052
[Eubacterium]_xylanophilum_group	0.00036	0.00019
[Ruminococcus]_gauvreauii_group	0.0001	0.00022
[Ruminococcus]_gnavus_group	0.00491	0.00328
[Ruminococcus]_torques_group	0.00397	0.00335
uncultured	0.00042	0.00056
Monoglobus	0.00078	0.00104
uncultured	0.00882	0.00615
Butyricicoccus	0.0032	0.00345
uncultured	0.00401	0.00643
Colidextribacter	0.0014	0.00186
Flavonifractor	0.00182	0.00174
Intestinimonas	0.00035	0.00057
Oscillibacter	0.00107	0.00185
Oscillospiraceae_UCG-002	0.00154	0.00326
Oscillospiraceae_UCG-003	0.00182	0.00227
Oscillospiraceae_UCG-005	0.00042	0.00126
uncultured	0.00024	0.00025
uncultured	0.00108	0.00195
Faecalibacterium	0.05555	0.06228
Incertae_Sedis	0.00061	0.00052
Negativibacillus	0.00074	0.00125
Phocea	0.0002	0.00017
Ruminococcus	0.0037	0.00471
Subdoligranulum	0.00461	0.00656
Ruminococcaceae_UBA1819	0.00069	0.00108
[Eubacterium]_siraeum_group	0.00114	0.00113
uncultured	0.00037	0.00075
[Eubacterium]_coprostanoligenes_group	0.00238	0.00444
Anaerovoracaceae_Family_XIII_AD3011_group	0.00037	0.00025
Anaerovoracaceae_S5-A14a	3e-05	0.00071
Peptostreptococcaceae	0.00035	0.00036
Terrisporobacter	0.00024	7e-05
uncultured	0.00276	0.00118
Anaerococcus	0.00028	0.00063
Ezakiella	0.00021	0.00123
Fenollaria	0.00043	4e-05
Finegoldia	0.00018	0.00053
Murdochiella	4e-05	0.002
Peptoniphilus	0.00056	0.00072
Acidaminococcus	0.00227	0.00137
Phascolarctobacterium	0.03227	0.03411
Megamonas	0.02863	0.03581
Mitsuokella	0.00104	0.00046
uncultured	0.00014	0.00023
Allisonella	0.00055	0.0003
Dialister	0.00674	0.0125
Megasphaera	0.00436	0.00501
Veillonella	0.01027	0.01085
Cetobacterium	0.0011	1e-05
Fusobacterium	0.02076	0.01251
Saccharimonadaceae_TM7a	0.00019	0.00023
uncultured	0.00029	1e-05
uncultured	0.00015	0.00082
uncultured	0.00029	0.00012
uncultured	0.00016	0.00016
Parasutterella	0.01569	0.01275
Sutterella	0.01075	0.00913
uncultured	0.00048	0.00048
uncultured	0.10235	0.07875
Escherichia-Shigella	0.00083	0.00055
Providencia	0.00258	1e-05
uncultured	0.00827	0.00311
Cloacibacillus	0.00018	0.00021
Akkermansia	0.0015	0.00319
