# Supplementary material for: The mutual interactions among Helicobacter pylori, chronic gastritis, and the gut microbiota: a population-based study in Jinjiang, Fujian
Source: Front Microbiol. 2024 Feb 14;15:1365043. doi: 10.3389/fmicb.2024.1365043 (PMC10899393; doi:10.3389/fmicb.2024.1365043)
Supplement: Supplementary file 3 [file Table_3.XLSX]

## Sheet: Sheet1
Supplementary table 3. The genera proportion of group H. pylori negative and H. pylori positive at the genus level (relative amount)
Genus	H. pylori negative	H. pylori positive
uncultured	0.00124	0.00114
Actinomyces	0.00026	0.00024
Bifidobacterium	0.00318	0.00285
Lawsonella	3e-05	0.00073
Collinsella	0.00088	0.00067
uncultured	0.00256	0.00231
uncultured	0.00443	0.00221
Parabacteroides	0.32362	0.27109
Barnesiella	0.00123	0.00164
Coprobacter	0.00061	0.00063
uncultured	0.00018	0.00016
Butyricimonas	0.00257	0.00251
Odoribacter	0.00185	0.00113
Porphyromonas	0.00065	0.00417
uncultured	0.0005	0.00037
Alloprevotella	0.00236	0.01218
Paraprevotella	0.00372	0.00167
Prevotella	0.11028	0.11771
Prevotellaceae_NK3B31_group	0.00108	0.00287
uncultured	0.00011	0.00251
Alistipes	0.00775	0.00737
uncultured	0.00077	0.00061
Parabacteroides	0.0171	0.02036
Campylobacter	0.00036	0.00048
Bilophila	0.0022	0.00138
Desulfovibrio	0.00113	0.00079
uncultured	0.00077	0.00072
Candidatus_Stoquefichus	0.00033	9e-05
Erysipelatoclostridium	0.00064	0.00042
Erysipelotrichaceae_UCG-003	0.00211	0.00112
Faecalitalea	0.00024	0.00012
Holdemanella	0.00021	0.00049
Turicibacter	0.00015	0.00016
uncultured	0.00015	0.00041
Granulicatella	0.00028	0.00024
Enterococcus	0.00058	0.00117
Lactobacillus	0.00134	0.00023
Weissella	0.00025	0.0014
Streptococcus	0.01019	0.00496
Firmicutes_RF39	0.00041	0.00034
uncultured	0.00164	0.00155
Christensenellaceae_R-7_group	0.00225	0.00423
Clostridia_UCG-014	0.00369	0.00395
Clostridia_vadinBB60_group	0.00014	0.00021
Clostridium_sensu_stricto_1	0.00209	0.00493
uncultured	0.07163	0.06071
Agathobacter	0.00097	0.00073
Anaerostignum	0.00053	0.00064
Anaerostipes	0.00159	0.00071
Blautia	0.00344	0.00199
Lachnospiraceae_CAG-56	0.00077	0.00041
Coprococcus	0.00536	0.00486
Dorea	0.00223	0.00151
Eisenbergiella	0.00046	0.00076
Epulopiscium	2e-05	0.00209
Fusicatenibacter	0.00311	0.00193
Hungatella	0.0005	0.00025
Lachnoclostridium	0.01201	0.01121
Lachnospira	0.01778	0.00936
Lachnospiraceae_ND3007_group	0.00217	0.00151
Lachnospiraceae_NK4A136_group	0.00242	0.00201
Lachnospiraceae_UCG-001	0.00026	0.00021
Lachnospiraceae_UCG-003	0.00201	0.00117
Lachnospiraceae_UCG-004	0.00551	0.00401
Lachnospiraceae_UCG-008	0.00023	0.0003
Lachnospiraceae_UCG-010	0.00334	0.00204
Roseburia	0.01509	0.01586
Tyzzerella	0.00203	0.00222
[Eubacterium]_eligens_group	0.01605	0.00881
[Eubacterium]_hallii_group	0.00058	0.00038
[Eubacterium]_ruminantium_group	0.00354	0.00195
[Eubacterium]_ventriosum_group	0.00067	0.00042
[Eubacterium]_xylanophilum_group	0.00019	0.00034
[Ruminococcus]_gauvreauii_group	0.00018	0.00016
[Ruminococcus]_gnavus_group	0.00487	0.00296
[Ruminococcus]_torques_group	0.00379	0.00313
uncultured	0.00077	0.0003
Monoglobus	0.00097	0.00092
uncultured	0.00749	0.00485
Butyricicoccus	0.00314	0.00252
uncultured	0.00499	0.00573
Colidextribacter	0.00135	0.00115
Flavonifractor	0.00158	0.00158
Intestinimonas	0.00047	0.00026
Oscillibacter	0.00134	0.00128
Oscillospiraceae_UCG-002	0.00231	0.00225
Oscillospiraceae_UCG-003	0.00203	0.00234
Oscillospiraceae_UCG-005	0.0008	0.00099
uncultured	0.00023	0.00021
uncultured	0.00118	0.00186
Faecalibacterium	0.06485	0.05669
Incertae_Sedis	0.00057	0.00067
Negativibacillus	0.00084	0.00093
Ruminococcus	0.0047	0.00353
Subdoligranulum	0.00596	0.00399
Ruminococcaceae_UBA1819	0.00079	0.00038
[Eubacterium]_siraeum_group	0.00132	0.00229
uncultured	0.00053	0.00038
[Eubacterium]_coprostanoligenes_group	0.003	0.00275
Peptococcus	0.00012	0.0002
Anaerovoracaceae_Family_XIII_AD3011_group	0.0003	0.0003
Anaerovoracaceae_S5-A14a	7e-05	0.00073
Peptostreptococcaceae	0.00033	0.00034
uncultured	0.00266	0.0014
Anaerococcus	0.00026	0.00082
Ezakiella	0.00011	0.00132
Fenollaria	0.00022	0.00024
Finegoldia	7e-05	0.00072
Murdochiella	6e-05	0.0021
Peptoniphilus	0.00057	0.00092
uncultured	0.00041	3e-05
Acidaminococcus	0.00127	0.00187
Phascolarctobacterium	0.03562	0.02677
Megamonas	0.03257	0.03279
Mitsuokella	0.00105	3e-05
uncultured	0.00023	0.00017
Allisonella	0.00041	0.00028
Dialister	0.00765	0.01
Megasphaera	0.00342	0.00319
Veillonella	0.00945	0.00984
Cetobacterium	0.00047	0.00038
Fusobacterium	0.02027	0.00903
Saccharimonadaceae_TM7a	0.00023	0.0002
uncultured	0.00082	6e-05
uncultured	0.00016	0.00016
uncultured	0.00018	0.00014
Parasutterella	0.01135	0.01754
Sutterella	0.01022	0.00597
uncultured	0.00054	0.00046
uncultured	0.06473	0.16366
Escherichia-Shigella	0.00082	0.00073
Providencia	0.00108	1e-05
uncultured	0.00731	0.00462
Acinetobacter	9e-05	0.00024
Cloacibacillus	0.00016	0.00022
Akkermansia	0.00173	0.00203
